# Supplementary material for: Population Genomics of Reduced Vancomycin Susceptibility in Staphylococcus aureus
Source: mSphere. 2016 Jul 20;1(4):e00094-16. doi: 10.1128/mSphere.00094-16 (PMC4954867; doi:10.1128/mSphere.00094-16)
Supplement: Table S1 [file sph004162114st1.xlsx]

## Sheet: NonsynonymousChanges
Pos	Ref	Alt	Gene Id	Gene Start	Gene End	Gene Name	Function	NucChange	ProtChange	GranthamScore
25191	T	A	SaurJH9_0018	24989	25690	yycF	two component transcriptional regulator, winged helix family	c.T203A	p.V68E	121
25254	T	A	SaurJH9_0018	24989	25690	yycF	two component transcriptional regulator, winged helix family	c.T266A	p.V89E	121
25410	T	A	SaurJH9_0018	24989	25690	yycF	two component transcriptional regulator, winged helix family	c.T422A	p.V141E	121
25890	T	G	SaurJH9_0019	25703	27529	yycG	PAS/PAC sensor signal transduction histidine kinase	c.T188G	p.V63G	109
25945	T	A	SaurJH9_0019	25703	27529	yycG	PAS/PAC sensor signal transduction histidine kinase	c.T243A	p.S81R	110
26227	C	A	SaurJH9_0019	25703	27529	yycG	PAS/PAC sensor signal transduction histidine kinase	c.C525A	p.N175K	94
26501	T	A	SaurJH9_0019	25703	27529	yycG	PAS/PAC sensor signal transduction histidine kinase	c.T799A	p.S267T	58
26510	A	C	SaurJH9_0019	25703	27529	yycG	PAS/PAC sensor signal transduction histidine kinase	c.A808C	p.T270P	38
26632	T	A	SaurJH9_0019	25703	27529	yycG	PAS/PAC sensor signal transduction histidine kinase	c.T930A	p.S310R	110
27183	T	A	SaurJH9_0019	25703	27529	yycG	PAS/PAC sensor signal transduction histidine kinase	c.T1481A	p.V494E	121
27414	A	T	SaurJH9_0019	25703	27529	yycG	PAS/PAC sensor signal transduction histidine kinase	c.A1712T	p.E571V	121
27454	T	A	SaurJH9_0019	25703	27529	yycG	PAS/PAC sensor signal transduction histidine kinase	c.T1752A	p.S584R	110
28119	A	C	SaurJH9_0020	27678	28856	yycH	YycH family protein	c.A442C	p.T148P	38
28226	T	G	SaurJH9_0020	27678	28856	yycH	YycH family protein	c.T549G	p.S183R	110
28563	A	T	SaurJH9_0020	27678	28856	yycH	YycH family protein	c.A886T	p.T296S	58
28621	T	G	SaurJH9_0020	27678	28856	yycH	YycH family protein	c.T944G	p.V315G	109
28691	T	A	SaurJH9_0020	27678	28856	yycH	YycH family protein	c.T1014A	p.S338R	110
561639	T	G	SaurJH9_0519	561551	561853	spoVG	SpoVG family protein	c.T89G	p.V30G	109
561657	T	A	SaurJH9_0519	561551	561853	spoVG	SpoVG family protein	c.T107A	p.V36E	121
748876	T	A	SaurJH9_0682	748770	749444	graR	two component transcriptional regulator, winged helix family	c.T107A	p.V36E	121
749456	T	A	SaurJH9_0683	749437	750477	graS	integral membrane sensor signal transduction histidine kinase	c.T20A	p.V7E	121
749819	T	A	SaurJH9_0683	749437	750477	graS	integral membrane sensor signal transduction histidine kinase	c.T383A	p.V128E	121
750083	T	A	SaurJH9_0683	749437	750477	graS	integral membrane sensor signal transduction histidine kinase	c.T647A	p.V216E	121
750227	A	G	SaurJH9_0683	749437	750477	graS	integral membrane sensor signal transduction histidine kinase	c.A791G	p.D264G	94
750345	T	A	SaurJH9_0683	749437	750477	graS	integral membrane sensor signal transduction histidine kinase	c.T909A	p.S303R	110
751320	A	C	SaurJH9_0684	750621	751382	vraF	ABC transporter related	c.A700C	p.T234P	38
752429	T	A	SaurJH9_0685	751372	753261	vraG	hypothetical protein	c.T1058A	p.V353E	121
752825	T	A	SaurJH9_0685	751372	753261	vraG	hypothetical protein	c.T1454A	p.V485E	121
1050930	T	A	SaurJH9_0997	1050740	1051459	trfA	Negative regulator of genetic competence	c.T191A	p.V64E	121
1234898	T	A	SaurJH9_1192	1234393	1235271	isdE	periplasmic binding protein	c.T506A	p.V169E	121
1488238	A	T	SaurJH9_1421	1488193	1490715	fmtC	protein of unknown function DUF470	c.A46T	p.T16S	58
1488575	A	T	SaurJH9_1421	1488193	1490715	fmtC	protein of unknown function DUF470	c.A383T	p.H128L	99
1489885	G	A	SaurJH9_1421	1488193	1490715	fmtC	protein of unknown function DUF470	c.G1693A	p.A565T	58
2015006	T	A	SaurJH9_1894	2014965	2015780	prsA	PpiC-type peptidyl-prolyl cis-trans isomerase	c.T42A	p.S14R	110
2015036	T	G	SaurJH9_1894	2014965	2015780	prsA	PpiC-type peptidyl-prolyl cis-trans isomerase	c.T72G	p.S24R	110
